# Supplementary material for: ﻿Renicorisrobustus, a new genus and species of the subfamily Harpactorinae (Hemiptera, Reduviidae) from China
Source: Zookeys. 2023 Oct 20;1182:331–8. doi: 10.3897/zookeys.1182.108219 (PMC10612111; doi:10.3897/zookeys.1182.108219)
Supplement: XML Treatment for Renicoris [file zookeys.1182.108219-treatment1.xml]

<!DOCTYPE tp:taxon-treatment
  PUBLIC "-//TaxonX//DTD Taxonomic Treatment Publishing DTD v0 20100105//EN" "tax-treatment-NSO.dtd">
<tp:taxon-treatment xmlns:tp="http://www.plazi.org/taxpub"><tp:treatment-meta><kwd-group><label>Taxon classification</label><kwd>
                <named-content content-type="kingdom">Animalia</named-content>
              </kwd><kwd>
                <named-content content-type="order">Hemiptera</named-content>
              </kwd><kwd>
                <named-content content-type="family">Reduviidae</named-content>
              </kwd></kwd-group><mixed-citation publication-type="journal"><person-group><name><surname>Wang</surname><given-names>Jianyun</given-names></name><name><surname>Chen</surname><given-names>Zhuo</given-names></name><name><surname>Zhao</surname><given-names>Ping</given-names></name><name><surname>Cai</surname><given-names>Wanzhi</given-names></name></person-group><article-title>﻿<italic><tp:taxon-name><tp:taxon-name-part taxon-name-part-type="genus" reg="Renicoris">Renicoris</tp:taxon-name-part><tp:taxon-name-part taxon-name-part-type="species" reg="robustus">robustus</tp:taxon-name-part></tp:taxon-name></italic>, a new genus and species of the subfamily <tp:taxon-name><tp:taxon-name-part taxon-name-part-type="subfamily">Harpactorinae</tp:taxon-name-part></tp:taxon-name> (<tp:taxon-name><tp:taxon-name-part taxon-name-part-type="order">Hemiptera</tp:taxon-name-part></tp:taxon-name>, <tp:taxon-name><tp:taxon-name-part taxon-name-part-type="family">Reduviidae</tp:taxon-name-part></tp:taxon-name>) from China</article-title><source>Zookeys</source><day>20</day><month>10</month><year>2023</year><volume>1182</volume><fpage>331</fpage><lpage>338</lpage><pub-id pub-id-type="doi">10.3897/zookeys.1182.108219</pub-id></mixed-citation></tp:treatment-meta><tp:nomenclature><label>﻿</label><tp:taxon-name>
              <object-id xmlns:xlink="http://www.w3.org/1999/xlink" content-type="arpha" xlink:type="simple">D77D0054-F02D-5048-B3DA-81236882B5A4</object-id>
              <tp:taxon-name-part taxon-name-part-type="genus" reg="Renicoris">Renicoris</tp:taxon-name-part>
              <object-id xmlns:xlink="http://www.w3.org/1999/xlink" content-type="zoobank" xlink:type="simple">https://zoobank.org/96E69160-7238-483C-8CD0-22F155C20036</object-id>
            </tp:taxon-name><tp:taxon-status xmlns:xlink="http://www.w3.org/1999/xlink" xlink:type="simple">gen. nov.</tp:taxon-status><xref ref-type="fig" rid="F1">Figs 1</xref><xref ref-type="fig" rid="F2">, 2</xref><xref ref-type="fig" rid="F3">, 3</xref></tp:nomenclature><tp:treatment-sec sec-type="type species" id="SECID0E4GAC"><title>Type species.</title><p><italic><tp:taxon-name><tp:taxon-name-part taxon-name-part-type="genus" reg="Renicoris">Renicoris</tp:taxon-name-part><tp:taxon-name-part taxon-name-part-type="species" reg="robustus">robustus</tp:taxon-name-part></tp:taxon-name></italic> sp. nov.</p></tp:treatment-sec><tp:treatment-sec sec-type="type locality" id="SECID0EOHAC"><title>Type locality.</title><p>China, Yunnan, Lvchun, Huanglian Mountain.</p></tp:treatment-sec><tp:treatment-sec sec-type="diagnosis" id="SECID0ETHAC"><title>Diagnosis.</title><p><italic><tp:taxon-name><tp:taxon-name-part taxon-name-part-type="genus" reg="Renicoris">Renicoris</tp:taxon-name-part></tp:taxon-name></italic> gen. nov. resembles <italic><tp:taxon-name><tp:taxon-name-part taxon-name-part-type="genus" reg="Chenicoris">Chenicoris</tp:taxon-name-part></tp:taxon-name></italic> Chen &amp; Cai, 2020 in the structure of the head and the male genitalia (Figs <xref ref-type="fig" rid="F1">1</xref>–<xref ref-type="fig" rid="F3">3</xref>). However, in the new genus, the pronotum is trapezoidal and its median transversal constriction is indistinct (Figs <xref ref-type="fig" rid="F1">1</xref>, <xref ref-type="fig" rid="F2">2</xref>); the posterior pronotal lobe is not enlarged, the lateral pronotal angle is spine-shaped; the lateral margin of pronotum is straight (Figs <xref ref-type="fig" rid="F1">1</xref>, <xref ref-type="fig" rid="F2">2</xref>); the abdomen is rhomboid, and the fourth to sixth connexival segments of the abdomen are produced laterally (Fig. <xref ref-type="fig" rid="F1">1</xref>); the median pygophore process is bifid with acute angles (Fig. <xref ref-type="fig" rid="F3">3a, b</xref>) (vs. in <italic><tp:taxon-name><tp:taxon-name-part taxon-name-part-type="genus" reg="Chenicoris">Chenicoris</tp:taxon-name-part></tp:taxon-name></italic>, the pronotum is not trapezoidal due to its median transversal strong constriction; the posterior pronotal lobe is much enlarged and the lateral pronotal angle is rounded; the lateral margin of pronotum is distinctly constricted in the middle; the abdomen is not rhomboid, the fourth to sixth connexival segments of the abdomen are produced laterally, especially the lateral angle of the fifth segment which is dilated and round; the median pygophore process is absent). The genera morphologically related to the new genus can be separated using the following key.</p></tp:treatment-sec><tp:treatment-sec sec-type="description" id="SECID0EOJAC"><title>Generic character.</title><p>Body somewhat robust (Figs <xref ref-type="fig" rid="F1">1</xref>, <xref ref-type="fig" rid="F2">2</xref>). Head shorter than pronotum, with a small round tubercle behind base of each antennal tubercle (Figs <xref ref-type="fig" rid="F1">1a</xref>, <xref ref-type="fig" rid="F2">2a</xref>); eyes large and protruded laterally (Figs <xref ref-type="fig" rid="F1">1</xref>, <xref ref-type="fig" rid="F2">2a–c</xref>); ocelli elevated; anteocular part slightly longer than postocular part, transversely constricted between eyes; postocular part posteriorly narrower (Figs <xref ref-type="fig" rid="F1">1</xref>, <xref ref-type="fig" rid="F2">2a–c</xref>); first antennal segment nearly as long as head and pronotum together in length; first rostral segment longest and extending to middle of eyes (Fig. <xref ref-type="fig" rid="F2">2b</xref>). Pronotum dorsally slightly flat, somewhat anteriorly declining, medially with indistinct transversal constriction; lateral margin nearly straight; anterior angle round; anterior pronotal lobe 1/2 as long as posterior lobe; middle part of posterior lobe faintly bulgy, two sides with lateral sulci; lateral pronotal angles produced laterally, short spine-shaped, with round protuberance behind it; posterior and posterolateral margins nearly straight; posterior angle round; scutellum subtriangular with Y-shaped ridge (Figs <xref ref-type="fig" rid="F1">1</xref>, <xref ref-type="fig" rid="F2">2a–c</xref>). Legs thick and robust, fore legs somewhat thickened (Figs <xref ref-type="fig" rid="F1">1</xref>, <xref ref-type="fig" rid="F2">2</xref>). Fore wing with inner cell wider than outer cell at base. Fourth to sixth connexival segments of abdomen laterally slightly rhombus-shaped dilated.</p></tp:treatment-sec><tp:treatment-sec sec-type="distribution" id="SECID0EILAC"><title>Distribution.</title><p>China (Yunnan).</p></tp:treatment-sec><tp:treatment-sec sec-type="etymology" id="SECID0ENLAC"><title>Etymology.</title><p>The genus is named after the Chinese entomologist Shu-Zhi Ren (Nankai University, Tianjin, China), for her great contribution to the taxonomy of Chinese <tp:taxon-name><tp:taxon-name-part taxon-name-part-type="suborder">Heteroptera</tp:taxon-name-part></tp:taxon-name>. The Greek noun <italic>coris</italic> means “bug”. Gender masculine.</p></tp:treatment-sec><tp:treatment-sec><!--Section generated to contain objects referenced in tp:taxon-treatment.--><fig id="F1" position="float" orientation="portrait"><object-id xmlns:xlink="http://www.w3.org/1999/xlink" content-type="doi" xlink:type="simple">10.3897/zookeys.1182.108219.figure1</object-id><object-id xmlns:xlink="http://www.w3.org/1999/xlink" content-type="arpha" xlink:type="simple">A038998A-78AD-5EF9-8150-F2B59D4329E9</object-id><label>Figure 1.</label><caption><p><italic><tp:taxon-name><tp:taxon-name-part taxon-name-part-type="genus" reg="Renicoris">Renicoris</tp:taxon-name-part><tp:taxon-name-part taxon-name-part-type="species" reg="robustus">robustus</tp:taxon-name-part></tp:taxon-name></italic> sp. nov., male, holotype, habitus <bold>a</bold> dorsal view <bold>b</bold> lateral view <bold>c</bold> ventral view.</p></caption><graphic xmlns:xlink="http://www.w3.org/1999/xlink" xlink:href="zookeys-1182-331_article-108219__-g001.jpg" position="float" orientation="portrait" xlink:type="simple" id="oo_924083.jpg"><uri content-type="original_file" xlink:type="simple">https://binary.pensoft.net/fig/924083</uri></graphic></fig><fig id="F2" position="float" orientation="portrait"><object-id xmlns:xlink="http://www.w3.org/1999/xlink" content-type="doi" xlink:type="simple">10.3897/zookeys.1182.108219.figure2</object-id><object-id xmlns:xlink="http://www.w3.org/1999/xlink" content-type="arpha" xlink:type="simple">E7566C19-F358-55CC-BAD7-A6BCAB3E46C2</object-id><label>Figure 2.</label><caption><p><italic><tp:taxon-name><tp:taxon-name-part taxon-name-part-type="genus" reg="Renicoris">Renicoris</tp:taxon-name-part><tp:taxon-name-part taxon-name-part-type="species" reg="robustus">robustus</tp:taxon-name-part></tp:taxon-name></italic> sp. nov., male, holotype <bold>a–c</bold> head and pronotum, with antennae and legs not shown <bold>d</bold> fore leg <bold>e</bold> mid leg <bold>f</bold> hind leg. <bold>a</bold> dorsal view <bold>b, d–f</bold> lateral view <bold>c</bold> ventral view.</p></caption><graphic xmlns:xlink="http://www.w3.org/1999/xlink" xlink:href="zookeys-1182-331_article-108219__-g002.jpg" position="float" orientation="portrait" xlink:type="simple" id="oo_924084.jpg"><uri content-type="original_file" xlink:type="simple">https://binary.pensoft.net/fig/924084</uri></graphic></fig><fig id="F3" position="float" orientation="portrait"><object-id xmlns:xlink="http://www.w3.org/1999/xlink" content-type="doi" xlink:type="simple">10.3897/zookeys.1182.108219.figure3</object-id><object-id xmlns:xlink="http://www.w3.org/1999/xlink" content-type="arpha" xlink:type="simple">0F9EECC0-012A-56BB-BF6D-E2B5222B3E15</object-id><label>Figure 3.</label><caption><p><italic><tp:taxon-name><tp:taxon-name-part taxon-name-part-type="genus" reg="Renicoris">Renicoris</tp:taxon-name-part><tp:taxon-name-part taxon-name-part-type="species" reg="robustus">robustus</tp:taxon-name-part></tp:taxon-name></italic> sp. nov., male, holotype, genitalia <bold>a</bold> pygophore with two parameres <bold>b</bold> pygophore with a paramere previously extracted <bold>c</bold> paramere <bold>d</bold> phallobase <bold>e</bold> phallus <bold>f, g</bold> phallosoma <bold>a, g</bold> ventral view <bold>e, b</bold> lateral view <bold>f</bold> dorsal view.</p></caption><graphic xmlns:xlink="http://www.w3.org/1999/xlink" xlink:href="zookeys-1182-331_article-108219__-g003.jpg" position="float" orientation="portrait" xlink:type="simple" id="oo_924085.jpg"><uri content-type="original_file" xlink:type="simple">https://binary.pensoft.net/fig/924085</uri></graphic></fig></tp:treatment-sec></tp:taxon-treatment>
