# Supplementary material for: ﻿Renicorisrobustus, a new genus and species of the subfamily Harpactorinae (Hemiptera, Reduviidae) from China
Source: Zookeys. 2023 Oct 20;1182:331–8. doi: 10.3897/zookeys.1182.108219 (PMC10612111; doi:10.3897/zookeys.1182.108219)
Supplement: XML Treatment for Renicoris robustus [file zookeys.1182.108219-treatment2.xml]

<!DOCTYPE tp:taxon-treatment
  PUBLIC "-//TaxonX//DTD Taxonomic Treatment Publishing DTD v0 20100105//EN" "tax-treatment-NSO.dtd">
<tp:taxon-treatment xmlns:tp="http://www.plazi.org/taxpub"><tp:treatment-meta><kwd-group><label>Taxon classification</label><kwd>
                <named-content content-type="kingdom">Animalia</named-content>
              </kwd><kwd>
                <named-content content-type="order">Hemiptera</named-content>
              </kwd><kwd>
                <named-content content-type="family">Reduviidae</named-content>
              </kwd></kwd-group><mixed-citation publication-type="journal"><person-group><name><surname>Wang</surname><given-names>Jianyun</given-names></name><name><surname>Chen</surname><given-names>Zhuo</given-names></name><name><surname>Zhao</surname><given-names>Ping</given-names></name><name><surname>Cai</surname><given-names>Wanzhi</given-names></name></person-group><article-title>﻿<italic><tp:taxon-name><tp:taxon-name-part taxon-name-part-type="genus" reg="Renicoris">Renicoris</tp:taxon-name-part><tp:taxon-name-part taxon-name-part-type="species" reg="robustus">robustus</tp:taxon-name-part></tp:taxon-name></italic>, a new genus and species of the subfamily <tp:taxon-name><tp:taxon-name-part taxon-name-part-type="subfamily">Harpactorinae</tp:taxon-name-part></tp:taxon-name> (<tp:taxon-name><tp:taxon-name-part taxon-name-part-type="order">Hemiptera</tp:taxon-name-part></tp:taxon-name>, <tp:taxon-name><tp:taxon-name-part taxon-name-part-type="family">Reduviidae</tp:taxon-name-part></tp:taxon-name>) from China</article-title><source>Zookeys</source><day>20</day><month>10</month><year>2023</year><volume>1182</volume><fpage>331</fpage><lpage>338</lpage><pub-id pub-id-type="doi">10.3897/zookeys.1182.108219</pub-id></mixed-citation></tp:treatment-meta><tp:nomenclature><label>﻿</label><tp:taxon-name>
              <object-id xmlns:xlink="http://www.w3.org/1999/xlink" content-type="arpha" xlink:type="simple">BCC33CD6-F459-5A40-94EF-B15B94BBF3AB</object-id>
              <tp:taxon-name-part taxon-name-part-type="genus" reg="Renicoris">Renicoris</tp:taxon-name-part>
              <tp:taxon-name-part taxon-name-part-type="species" reg="robustus">robustus</tp:taxon-name-part>
              <object-id xmlns:xlink="http://www.w3.org/1999/xlink" content-type="zoobank" xlink:type="simple">https://zoobank.org/C1D2BEB1-1835-4FA8-82BE-EEE732D93AB9</object-id>
            </tp:taxon-name><tp:taxon-status xmlns:xlink="http://www.w3.org/1999/xlink" xlink:type="simple">sp. nov.</tp:taxon-status><xref ref-type="fig" rid="F1">Figs 1</xref><xref ref-type="fig" rid="F2">, 2</xref><xref ref-type="fig" rid="F3">, 3</xref></tp:nomenclature><tp:treatment-sec sec-type="type material" id="SECID0EZEAE"><title>Type material.</title><p><bold><italic>Holotype</italic></bold> (♂): China, Yunnan, Lvchun, Huanglian Mountain, Yakou, Yijiao Center, <named-content xmlns:xlink="http://www.w3.org/1999/xlink" content-type="dwc:verbatimCoordinates" xlink:type="simple"><named-content content-type="geo-json" specific-use="{&#34;type&#34;:&#34;Point&#34;,&#34;coordinates&#34;:[102.306500,22.896917]}" id="NCID0EHFAE" xlink:type="simple">22°53'48.9"N, 102°18'23.4"</named-content></named-content>E, 1938 m, 2015-VI-8, Jianyun Wang leg. (<named-content xmlns:xlink="http://www.w3.org/1999/xlink" content-type="dwc:institutional_code" xlink:title="Entomological Museum of China Agricultural University" xlink:href="http://grbio.org/institution/china-agricultural-university" xlink:type="simple">CAU</named-content>).</p></tp:treatment-sec><tp:treatment-sec sec-type="diagnosis" id="SECID0EQFAE"><title>Diagnosis.</title><p>As for the genus by monotypy.</p></tp:treatment-sec><tp:treatment-sec sec-type="description" id="SECID0EVFAE"><title>Description.</title><p>Macropterous male. <bold><italic>Coloration</italic>.</bold> Body dorsally bluish-black to black with milky white to yellowish markings, ventrally paler (Fig. <xref ref-type="fig" rid="F1">1a–c</xref>). Ventral surface of head (Figs <xref ref-type="fig" rid="F1">1c</xref>, <xref ref-type="fig" rid="F2">2c</xref>), one small round spot of vertex, ocellus (Figs <xref ref-type="fig" rid="F1">1a</xref>, <xref ref-type="fig" rid="F2">2a</xref>), one distinct annular marking of subapical part of first antennal segment (Fig. <xref ref-type="fig" rid="F1">1a–c</xref>), coxae, trochanters (Figs <xref ref-type="fig" rid="F1">1c</xref>, <xref ref-type="fig" rid="F2">2c</xref>), three faint annular markings of basal, median and apical parts of fore and mid femora (Figs <xref ref-type="fig" rid="F1">1</xref>, <xref ref-type="fig" rid="F2">2d, e</xref>), one distinct annular marking of median part and two faint markings of basal and apical parts of hind femera (Figs <xref ref-type="fig" rid="F1">1</xref>, <xref ref-type="fig" rid="F2">2f</xref>), one faint marking of basal part and one distinct marking of subapical part of fore and mid tibiae (Figs <xref ref-type="fig" rid="F1">1</xref>, <xref ref-type="fig" rid="F2">2d, e</xref>), one distinct annular marking of subapical part and one small marking of subbasal part of hind tibiae (Fig. <xref ref-type="fig" rid="F2">2f</xref>), sterna of pro- and metathoraxes (Figs <xref ref-type="fig" rid="F1">1c</xref>, <xref ref-type="fig" rid="F2">2c</xref>), sterna of abdomen (except connexivum and lateral margins) (Fig. <xref ref-type="fig" rid="F1">1c</xref>), and markings of posterior margins of connexival segments, milky white to yellowish (Fig. <xref ref-type="fig" rid="F1">1</xref>).</p><fig id="F1" position="float" orientation="portrait"><object-id xmlns:xlink="http://www.w3.org/1999/xlink" content-type="doi" xlink:type="simple">10.3897/zookeys.1182.108219.figure1</object-id><object-id xmlns:xlink="http://www.w3.org/1999/xlink" content-type="arpha" xlink:type="simple">A038998A-78AD-5EF9-8150-F2B59D4329E9</object-id><label>Figure 1.</label><caption><p><italic><tp:taxon-name><tp:taxon-name-part taxon-name-part-type="genus" reg="Renicoris">Renicoris</tp:taxon-name-part><tp:taxon-name-part taxon-name-part-type="species" reg="robustus">robustus</tp:taxon-name-part></tp:taxon-name></italic> sp. nov., male, holotype, habitus <bold>a</bold> dorsal view <bold>b</bold> lateral view <bold>c</bold> ventral view.</p></caption><graphic xmlns:xlink="http://www.w3.org/1999/xlink" xlink:href="zookeys-1182-331_article-108219__-g001.jpg" position="float" orientation="portrait" xlink:type="simple" id="oo_924083.jpg"><uri content-type="original_file" xlink:type="simple">https://binary.pensoft.net/fig/924083</uri></graphic></fig><fig id="F2" position="float" orientation="portrait"><object-id xmlns:xlink="http://www.w3.org/1999/xlink" content-type="doi" xlink:type="simple">10.3897/zookeys.1182.108219.figure2</object-id><object-id xmlns:xlink="http://www.w3.org/1999/xlink" content-type="arpha" xlink:type="simple">E7566C19-F358-55CC-BAD7-A6BCAB3E46C2</object-id><label>Figure 2.</label><caption><p><italic><tp:taxon-name><tp:taxon-name-part taxon-name-part-type="genus" reg="Renicoris">Renicoris</tp:taxon-name-part><tp:taxon-name-part taxon-name-part-type="species" reg="robustus">robustus</tp:taxon-name-part></tp:taxon-name></italic> sp. nov., male, holotype <bold>a–c</bold> head and pronotum, with antennae and legs not shown <bold>d</bold> fore leg <bold>e</bold> mid leg <bold>f</bold> hind leg. <bold>a</bold> dorsal view <bold>b, d–f</bold> lateral view <bold>c</bold> ventral view.</p></caption><graphic xmlns:xlink="http://www.w3.org/1999/xlink" xlink:href="zookeys-1182-331_article-108219__-g002.jpg" position="float" orientation="portrait" xlink:type="simple" id="oo_924084.jpg"><uri content-type="original_file" xlink:type="simple">https://binary.pensoft.net/fig/924084</uri></graphic></fig><p><bold><italic>Structure</italic>.</bold> Body of medium size, somewhat flattened dorsoventrally (Fig. <xref ref-type="fig" rid="F1">1</xref>). Head, thorax, abdomen, and legs covered with white short bent procumbent pubescence and sub-erect setae; first antennal segment sparsely clothed with erect setae, second to fourth segments densely clothed with procumbent pubescence; fore femur and tibia ventrally clothed with dense short setae (Figs <xref ref-type="fig" rid="F1">1</xref>, <xref ref-type="fig" rid="F2">2</xref>). Head width subequal to or slightly shorter than length; interocular space more than 2× interocellar space; rostrum robust, first segment subequal to second and third segments together in length (Fig. <xref ref-type="fig" rid="F2">2b, c</xref>). Anterior pronotal lobe basally centrally sulcate and laterally with shallow arc-shaped glabrous area; middle part of posterior pronotal lobe somewhat concaved; lateral pronotal angles acutely produced, short (Figs <xref ref-type="fig" rid="F1">1a</xref>, <xref ref-type="fig" rid="F2">2a</xref>). Fore wing surpassing abdominal tip by 0.7 mm (Fig. <xref ref-type="fig" rid="F1">1</xref>).</p><p><bold><italic>Male genitalia</italic>.</bold> Pygophore oblong, median pygophore process bifid with acute angles (Fig. <xref ref-type="fig" rid="F3">3a, b</xref>); paramere clavate, slightly curved, middle part twisted (Fig. <xref ref-type="fig" rid="F3">3a–c</xref>); basal plate of phallobase longer and thicker than basal plate bridge, pedicel short (Fig. <xref ref-type="fig" rid="F3">3d, e</xref>). Phallosome elliptical (Fig. <xref ref-type="fig" rid="F3">3e–g</xref>); dorsal phallothecal sclerite well sclerotized, apical part concave, lateral arm subequal to strut in length (Fig. <xref ref-type="fig" rid="F3">3e</xref>); apical part of endosome armed with a pair of leaflike sclerites (Fig. <xref ref-type="fig" rid="F3">3e, f</xref>).</p><fig id="F3" position="float" orientation="portrait"><object-id xmlns:xlink="http://www.w3.org/1999/xlink" content-type="doi" xlink:type="simple">10.3897/zookeys.1182.108219.figure3</object-id><object-id xmlns:xlink="http://www.w3.org/1999/xlink" content-type="arpha" xlink:type="simple">0F9EECC0-012A-56BB-BF6D-E2B5222B3E15</object-id><label>Figure 3.</label><caption><p><italic><tp:taxon-name><tp:taxon-name-part taxon-name-part-type="genus" reg="Renicoris">Renicoris</tp:taxon-name-part><tp:taxon-name-part taxon-name-part-type="species" reg="robustus">robustus</tp:taxon-name-part></tp:taxon-name></italic> sp. nov., male, holotype, genitalia <bold>a</bold> pygophore with two parameres <bold>b</bold> pygophore with a paramere previously extracted <bold>c</bold> paramere <bold>d</bold> phallobase <bold>e</bold> phallus <bold>f, g</bold> phallosoma <bold>a, g</bold> ventral view <bold>e, b</bold> lateral view <bold>f</bold> dorsal view.</p></caption><graphic xmlns:xlink="http://www.w3.org/1999/xlink" xlink:href="zookeys-1182-331_article-108219__-g003.jpg" position="float" orientation="portrait" xlink:type="simple" id="oo_924085.jpg"><uri content-type="original_file" xlink:type="simple">https://binary.pensoft.net/fig/924085</uri></graphic></fig></tp:treatment-sec><tp:treatment-sec sec-type="description" id="SECID0E2NAE"><title>Measurements</title><p>[<bold>male (<italic>N</italic> = 1), in mm].</bold> Body length 14.4 (to tip of abdomen) / 15.1 (to tips of fore wings). Length of head 2.6 (with neck) / 2.4 (without neck); length of anteocular part 1.0; length of postocular part 0.75; width across eyes 2.1; interocular space 1.2; interocellar space 0.45; length of antennal segments I–IV 5.5, 2.0, 3.2, 1.8; length of rostral segments I–III 1.4, 0.9, 0.5. Length of anterior pronotal lobe 1.2; length of posterior pronotal lobe 2.0; length of pronotum 3.2; width of anterior pronotal lobe 2.2; width of posterior pronotal lobe 4.3; basal width of scutellum 1.6; median length of scutellum 1.1; length of fore wing 9.9; length of fore femur / tibia / tarsus 4.9 / 4.5 / 1.1; length of mid femur / tibia / tarsus 3.5 / 3.2 / 1.1; length of hind femur / tibia / tarsus 4.7 / 4.7 / 1.1. Length of abdomen 7.2; maximum width of abdomen 4.2.</p></tp:treatment-sec><tp:treatment-sec sec-type="distribution" id="SECID0EGOAE"><title>Distribution.</title><p>China (Yunnan).</p></tp:treatment-sec><tp:treatment-sec sec-type="etymology" id="SECID0ELOAE"><title>Etymology.</title><p>The specific name alludes to the robust body shape of the new species. The Latin noun <italic><tp:taxon-name><tp:taxon-name-part taxon-name-part-type="genus" reg="Renicoris"/><tp:taxon-name-part taxon-name-part-type="species" reg="robustus">robustus</tp:taxon-name-part></tp:taxon-name></italic> means “sturdy, strong”.</p></tp:treatment-sec><tp:treatment-sec sec-type="biology" id="SECID0E2OAE"><title>Biology.</title><p>Unknown.</p></tp:treatment-sec></tp:taxon-treatment>
